# Supplementary material for: RNA atlas and competing endogenous RNA regulation in tissue-derived exosomes from luminal B and triple-negative breast cancer patients
Source: Front Oncol. 2023 Jul 7;13:1113115. doi: 10.3389/fonc.2023.1113115 (PMC10361514; doi:10.3389/fonc.2023.1113115)
Supplement: Supplementary file 4 [file Table_1.xls]

## Sheet: Sheet1
Luminal B							TNBC
mircroRNA	Regulated	mRNA	Regulated	LinRNA	Regulated		mircroRNA	Regulated	mRNA	Regulated	LinRNA	Regulated
hsa-let-7f-1-3p	up	TRAK1	up	MSTRG.102229.10	down		hsa-let-7a-5p	down	KIF18B	up	MSTRG.2074642.1	down
hsa-miR-10394-3p	up	CALML5	up	MSTRG.1749984.120	up		hsa-let-7e-5p	down	ARPC2	up	MSTRG.1214143.2	up
hsa-miR-10396a-3p	up	ZNF444	up	MSTRG.222633.193	down		hsa-miR-100-5p	down	NFIA	down	MSTRG.1901467.1	up
hsa-miR-10396b-3p	up	TOB1	up	MSTRG.1293794.26	down		hsa-miR-101-5p	down	CALML5	up	MSTRG.2194720.1	up
hsa-miR-10396b-5p	up	ZCCHC3	up	MSTRG.2322991.116	down		hsa-miR-10392-5p	up	NAB1	down	MSTRG.875790.4	up
hsa-miR-10401-5p	up	MAB21L1	down	MSTRG.91521.1	up		hsa-miR-10396a-3p	up	GSTM1	down	MSTRG.1434175.41	down
hsa-miR-1179	down	Human_newGene_1458827	down	MSTRG.1456707.1	down		hsa-miR-10396b-3p	up	HBP1	down	MSTRG.91521.1	up
hsa-miR-1207-5p	up	ADH1B	down	MSTRG.1264838.2	down		hsa-miR-10396b-5p	up	RPL31	down	MSTRG.1087682.2	up
hsa-miR-12136	up	HLA-DPA1	up	MSTRG.1704495.9	down		hsa-miR-103a-3p	up	MAB21L1	down	MSTRG.451696.3	up
hsa-miR-122-5p	up	NR2F1	down	MSTRG.1761188.1	down		hsa-miR-105-5p	up	CCDC142	down	MSTRG.1019513.28	up
hsa-miR-1236-3p	up	HMGA1	up	MSTRG.2288935.1	down		hsa-miR-10527-5p	up	IK	down	MSTRG.360292.1	up
hsa-miR-1247-5p	down	RGS16	up	MSTRG.2020101.3	down		hsa-miR-106a-5p	up	PDIA3	up	MSTRG.504945.5	up
hsa-miR-1250-5p	up	TBC1D10C	up	MSTRG.1597951.1	down		hsa-miR-107	up	R3HDM4	up	MSTRG.998528.1638	down
hsa-miR-1262	down	NUP210	up	MSTRG.2322783.4	down		hsa-miR-1179	down	EMC10	up	MSTRG.876099.2	up
hsa-miR-1268a	up	GNA13	up	MSTRG.2070297.2	up		hsa-miR-1180-5p	down	SMG1	up	MSTRG.365438.1	down
hsa-miR-1268b	up	PRELID3B	up	MSTRG.94869.1	up		hsa-miR-1250-5p	up	ADH1B	down	MSTRG.865990.1	down
hsa-miR-1273h-5p	up	SOD3	down	MSTRG.187253.1	up		hsa-miR-1255b-5p	up	HLA-DPA1	up	MSTRG.923739.1	down
hsa-miR-1285-5p	up	PPP6R1	up	MSTRG.1295127.2	down		hsa-miR-125b-2-3p	down	NR2F1	down	MSTRG.912210.7	up
hsa-miR-1291	up	MCM4	up	MSTRG.573173.3	down		hsa-miR-1268a	up	PSMB9	up	MSTRG.1264838.2	down
hsa-miR-1303	up	SMN2	down	MSTRG.662712.9	up		hsa-miR-1268b	up	HMGA1	up	MSTRG.1433435.49	down
hsa-miR-1306-5p	down	DPT	down	MSTRG.1293794.213	up		hsa-miR-1269a	up	CHRDL1	down	MSTRG.75558.1	down
hsa-miR-1307-5p	up	TOP2A	up	MSTRG.1293794.51	up		hsa-miR-1269b	up	VEGFA	up	MSTRG.1523312.2	up
hsa-miR-139-3p	down	AJM1	up	MSTRG.1338417.1	up		hsa-miR-1270	up	EIF4EBP1	up	MSTRG.409984.6	down
hsa-miR-142-3p	up	AL049839.2	up	MSTRG.1332083.1	down		hsa-miR-1273c	up	RC3H2	up	MSTRG.2022251.3	down
hsa-miR-142-5p	up	DOLK	up	MSTRG.1465784.1	down		hsa-miR-1276	up	ANKRD29	down	MSTRG.1293794.161	up
hsa-miR-1469	down	NPNT	up	MSTRG.1530398.2	down		hsa-miR-128-3p	up	SEMA3C	up	MSTRG.78179.3	up
hsa-miR-148b-5p	up	DUSP3	up	MSTRG.154258.2	down		hsa-miR-1285-3p	up	PJA2	down	MSTRG.2072047.1	up
hsa-miR-155-5p	up	MPP6	down	MSTRG.1016210.2	up		hsa-miR-1285-5p	up	NUP210	up	MSTRG.1293795.2	up
hsa-miR-181a-3p	up	MAMDC2	down	MSTRG.91515.6	up		hsa-miR-1287-5p	up	RILPL1	down	MSTRG.804297.2	up
hsa-miR-184	up	RANGAP1	up	MSTRG.792294.19	up		hsa-miR-129-5p	up	CBWD1	up	MSTRG.103150.164	up
hsa-miR-1908-5p	down	RPS20	down	MSTRG.2322991.171	down		hsa-miR-1301-3p	up	PTPRG	down	MSTRG.2406757.1	up
hsa-miR-190b-5p	up	BARX1	down	MSTRG.2239556.1	down		hsa-miR-1303	up	PALM	down	MSTRG.987367.2	up
hsa-miR-200a-5p	up	TMEM100	down	MSTRG.1294019.3	up		hsa-miR-1306-3p	up	GADD45B	up	MSTRG.662712.3	up
hsa-miR-200c-5p	up	SREBF1	up	MSTRG.1365960.30	up		hsa-miR-1306-5p	down	PLSCR4	down	MSTRG.1362623.1	up
hsa-miR-206	down	QPRT	down	MSTRG.998128.1	up		hsa-miR-130b-3p	up	NTN4	down	MSTRG.998528.246	down
hsa-miR-21-3p	up	POFUT2	up	MSTRG.865021.6	down		hsa-miR-132-3p	down	H2AZ1	up	MSTRG.662712.9	up
hsa-miR-21-5p	up	HERPUD1	up	MSTRG.220578.1	up		hsa-miR-132-5p	down	BDH2	down	MSTRG.881527.1	down
hsa-miR-210-3p	up	LPIN2	up	MSTRG.998404.1	down		hsa-miR-1343-3p	up	GNA13	up	MSTRG.1293794.213	up
hsa-miR-2277-5p	down	CSRNP1	up	MSTRG.1699035.2	down		hsa-miR-135a-2-3p	down	TTC28	down	MSTRG.955655.3	up
hsa-miR-27a-5p	up	CTSK	down	MSTRG.1747364.2	up		hsa-miR-135a-5p	up	FAM149A	down	MSTRG.819065.3	up
hsa-miR-3065-3p	up	MCL1	up	MSTRG.991973.1	up		hsa-miR-135b-3p	up	PELI2	down	MSTRG.1530398.2	down
hsa-miR-3065-5p	up	KDM4B	up	MSTRG.1749984.27	down		hsa-miR-135b-5p	up	SOBP	down	MSTRG.2142281.17	down
hsa-miR-3117-3p	up	SORL1	up	MSTRG.1572584.23	down		hsa-miR-136-3p	down	DTYMK	up	MSTRG.1236517.2	down
hsa-miR-3156-3p	up	C4B	up	MSTRG.46037.1	down		hsa-miR-136-5p	down	IP6K2	down	MSTRG.91515.6	up
hsa-miR-3156-5p	up	UBB	down	MSTRG.451841.1	down		hsa-miR-142-5p	up	EVPL	up	MSTRG.792294.19	up
hsa-miR-3178	up	SVIP	up	MSTRG.662649.52	down		hsa-miR-145-5p	down	ADGRF5	up	MSTRG.2142292.15	down
hsa-miR-3184-3p	up	EIF2D	down	MSTRG.980859.2	down		hsa-miR-146a-5p	up	SKA3	up	MSTRG.1706689.13	down
hsa-miR-328-3p	down	ABCA3	up	MSTRG.2257827.2	up		hsa-miR-147a	up	PRELID3B	up	MSTRG.1365960.30	up
hsa-miR-338-3p	up	RABL6	up	MSTRG.2083579.1	up		hsa-miR-147b-3p	up	PPP1CA	up	MSTRG.2257844.2	up
hsa-miR-342-3p	up	CXCL12	down	MSTRG.711941.28	down		hsa-miR-148a-3p	up	SSX2IP	up	MSTRG.1141020.1	up
hsa-miR-3605-3p	down	RNASE1	down	MSTRG.1227142.2	up		hsa-miR-151a-3p	up	CTSA	up	MSTRG.1703771.12	up
hsa-miR-3612	down	SMIM29	up	MSTRG.2155774.2	down		hsa-miR-155-5p	up	SOD3	down	MSTRG.1866230.1	up
hsa-miR-3614-5p	up	LRGUK	down	MSTRG.1007045.2	down		hsa-miR-15a-5p	up	PPP6R1	up	MSTRG.1982429.3	up
hsa-miR-3620-5p	up	FOSL2	up	MSTRG.1747373.1	up		hsa-miR-15b-3p	up	RAI2	down	MSTRG.451629.1	down
hsa-miR-3648	up	AOX1	down	MSTRG.476572.1	up		hsa-miR-15b-5p	up	MCM4	up	MSTRG.1152580.13	up
hsa-miR-375-3p	up	TARBP1	up	MSTRG.1032019.2	down		hsa-miR-16-5p	up	SVIL	down	MSTRG.2404641.2	up
hsa-miR-425-5p	up	OR4K2	down	MSTRG.805496.1	down		hsa-miR-17-3p	up	ANKRD13A	up	MSTRG.1485101.1	down
hsa-miR-429	up	MYO9B	up	MSTRG.298974.1	down		hsa-miR-17-5p	up	NFAT5	down	MSTRG.1293731.1	down
hsa-miR-4433a-5p	down	KCNK6	up	MSTRG.305310.1	up		hsa-miR-181a-3p	up	ZNF267	up	MSTRG.904821.2	up
hsa-miR-4507	up	GPATCH1	down	MSTRG.1262827.3	up		hsa-miR-182-3p	up	RACK1	down	MSTRG.795586.2	up
hsa-miR-4516	up	RPL24	down	NAA10	down		hsa-miR-182-5p	up	GNB4	up	MSTRG.998404.1	down
hsa-miR-4632-5p	up	COX6C	up	RANBP1	up		hsa-miR-183-3p	up	DPT	down	MSTRG.1706689.2	up
hsa-miR-4644	up	ITGA5	up	LSM7	down		hsa-miR-183-5p	up	CRISP3	up	MSTRG.524416.1	up
hsa-miR-4687-3p	up	CXXC5	up	COL1A2	up		hsa-miR-184	up	TOP2A	up	MSTRG.70298.1	up
hsa-miR-4700-5p	up	TXNIP	down	SLTM	up		hsa-miR-1843	up	CDCA8	up	MSTRG.2083433.1	up
hsa-miR-4727-3p	up	GRN	up	CD3E	up		hsa-miR-185-5p	up	NPNT	up	MSTRG.1025351.1	up
hsa-miR-4728-3p	down	UHMK1	up	OAZ1	up		hsa-miR-187-3p	up	DUSP3	up	MSTRG.2022781.2	up
hsa-miR-4741	up	NACC1	up	CD59	down		hsa-miR-187-5p	up	MPP6	down	MSTRG.2083579.1	up
hsa-miR-4758-5p	up	RPL13A	down	EHMT2	down		hsa-miR-18a-5p	up	BICDL1	up	MSTRG.1294867.18	down
hsa-miR-483-3p	down	HPS3	up	SLC27A3	up		hsa-miR-18b-5p	up	ZDHHC9	up	MSTRG.103150.130	up
hsa-miR-483-5p	down	CYTIP	up	SNAI2	down		hsa-miR-191-5p	up	PBX1	down	MSTRG.1749984.77	down
hsa-miR-486-5p	down	AP002990.1	up	IFT27	up		hsa-miR-1914-3p	up	CMYA5	down	MSTRG.2195336.10	down
hsa-miR-506-3p	down	FN1	up	ARHGAP9	up		hsa-miR-196a-5p	up	RPS20	down	MSTRG.1434175.22	down
hsa-miR-508-3p	down	STAT1	up	TMEM205	down		hsa-miR-196b-5p	up	OXTR	down	MSTRG.2215728.3	up
hsa-miR-509-3p	down	RNF126	up	OAZ1	down		hsa-miR-197-5p	up	MFSD12	up	MSTRG.2322667.1	up
hsa-miR-514a-3p	down	SNRNP70	up	GTF2I	down		hsa-miR-199b-5p	down	NBEA	down	MSTRG.711941.46	down
hsa-miR-516a-5p	down	RELB	up	MBD5	down		hsa-miR-200a-3p	up	DCX	down	MSTRG.1007045.2	down
hsa-miR-517a-3p	down	DHPS	up	EVL	up		hsa-miR-200a-5p	up	SREBF1	up	MSTRG.426962.63	up
hsa-miR-517b-3p	down	SNCG	down	TMEM176A	down		hsa-miR-200b-5p	up	SNUPN	down	MSTRG.406753.1	up
hsa-miR-517c-3p	down	INSIG1	up	PNPLA2	up		hsa-miR-200c-5p	up	MTPN	up	MSTRG.2074419.344	up
hsa-miR-519d-3p	down	TBC1D9	up	C11orf58	up		hsa-miR-203a-3p	up	POFUT2	up	MSTRG.763390.3	up
hsa-miR-520g-3p	down	FAM234B	up	RER1	down		hsa-miR-203b-3p	up	MACC1	up	MSTRG.1035365.1	up
hsa-miR-520h	down	XDH	down	CNOT7	down		hsa-miR-204-5p	down	STK17B	up	MSTRG.174750.6	up
hsa-miR-548j-5p	up	PGS1	up	IFI27L2	up		hsa-miR-205-5p	down	TSTA3	up	MSTRG.808321.68	down
hsa-miR-6086	up	FHL1	down	SELENOP	down		hsa-miR-20a-5p	up	SEC61G	up	MSTRG.2439705.13	down
hsa-miR-6089	up	VIM	down	RPL32	down		hsa-miR-20b-5p	up	MEIS1	down	IFRD2	up
hsa-miR-619-5p	up	VAMP2	down	QPRT	down		hsa-miR-21-3p	up	EFR3A	up	RCN1	down
hsa-miR-6506-5p	down	HPN	up	KPNB1	up		hsa-miR-21-5p	up	EIF4B	down	COL1A2	up
hsa-miR-6507-5p	down	HPGD	down	ALDOA	up		hsa-miR-210-3p	up	CSRNP1	up	SLTM	up
hsa-miR-663a	up	ACVR1C	down	MYLK	down		hsa-miR-211-5p	down	PRDX1	up	SRSF3	down
hsa-miR-663b	up	HNRNPA1P48	down	SORBS3	down		hsa-miR-2115-3p	up	ELOA	up	OAZ1	up
hsa-miR-675-3p	down	CCND1	up	LONP1	up		hsa-miR-2115-5p	up	ZNF219	down	VEZT	up
hsa-miR-6756-5p	up	TNS2	down	PSMD2	down		hsa-miR-212-5p	down	ARHGEF40	down	TPD52	up
hsa-miR-6762-3p	up	PLIN3	up	RPL35A	down		hsa-miR-214-5p	up	UHRF1	up	YY1	up
hsa-miR-6803-5p	up	LCK	up	NEPRO	down		hsa-miR-217-5p	up	H2BC14	up	ATP13A1	up
hsa-miR-6858-5p	up	SNRPN	down	GULP1	down		hsa-miR-219a-5p	up	CRY2	down	MRFAP1L1	down
hsa-miR-6880-5p	up	TGM2	up	KTN1	up		hsa-miR-22-3p	up	UBB	down	TMEM205	down
hsa-miR-7-5p	up	ERLIN2	up	PDXK	down		hsa-miR-223-3p	up	CDK1	up	OAZ1	down
hsa-miR-760	up	CLUH	down	RPL41	up		hsa-miR-223-5p	up	SVIP	up	PTPRS	up
hsa-miR-7851-3p	up	PLEK2	up	CCND1	up		hsa-miR-224-3p	up	RAPGEFL1	down	NR1H2	up
hsa-miR-873-3p	down	IMPDH1	up	PLOD1	down		hsa-miR-224-5p	up	SPAG5	up	SVIL	down
hsa-miR-9-3p	down	PARP12	up	MOCS2	down		hsa-miR-2276-3p	up	EIF2D	down	SMARCB1	down
hsa-miR-9-5p	down	CSRP2	down	ALDH3A2	down		hsa-miR-2278	up	DUS1L	up	PNPLA2	up
hsa-miR-934	down	PPP1R1B	down	RSPRY1	up		hsa-miR-24-3p	up	CCDC82	down	SELENOS	up
		CA12	up	RPLP0	down		hsa-miR-26a-1-3p	down	KCTD5	up	LIMK1	up
		SLC39A11	up	TNFSF12	down		hsa-miR-27a-5p	up	CLSPN	up	SNRNP40	down
		SRPX	down	ZEB2	down		hsa-miR-27b-5p	up	RABL6	up	ZNF83	up
		CTHRC1	up	TMEM183A	up		hsa-miR-296-5p	down	PMEPA1	up	CDK7	down
		APOD	down	LIMK1	up		hsa-miR-301a-5p	up	FUCA1	up	RPL32	down
		PPP1R1A	down	RPS9	up		hsa-miR-3064-5p	up	CXCL12	down	PPP1R16A	up
		MUC5AC	down	SULF1	up		hsa-miR-3065-3p	up	LCA5	down	SULF1	up
		CXCL9	up	MTUS1	down		hsa-miR-3065-5p	up	BOP1	up	ALDOA	up
		SLC25A27	down	ZFAND5	down		hsa-miR-30c-2-3p	down	PLXNA1	up	SORBS3	down
		FAT3	down	PLEKHM1	up		hsa-miR-31-5p	down	CTNND2	down	CLASP2	up
		RPL37A	down	SESTD1	down		hsa-miR-3115	up	VTA1	up	SENP6	up
		DCAF17	down	TPM1	up		hsa-miR-3116	up	DLGAP5	up	MKLN1	up
		CRTAP	down	PFKM	up		hsa-miR-3117-3p	up	RHOJ	down	LONP1	up
		FAXC	down	SNRNP70	up		hsa-miR-3138	up	BABAM2	up	MUC1	up
		TASOR2	up	KLF4	up		hsa-miR-3150a-3p	up	IL33	down	NPL	up
		SYCP2	up	VAMP3	down		hsa-miR-3150b-3p	up	JUP	up	MATR3	up
		ARHGAP27	up	PIK3R2	down		hsa-miR-3151-5p	up	ANLN	up	PPIG	down
		IL7R	up	NAXE	up		hsa-miR-3164	up	PLAUR	up	CHFR	up
		PPT1	up	HES1	down		hsa-miR-3174	up	FAM89B	up	EVI5	down
		PLPP3	down	MICAL2	up		hsa-miR-3176	up	FOSL2	up	CD46	up
		ALDH1B1	up	SP100	down		hsa-miR-3187-3p	up	AGTPBP1	up	AHSA1	up
		PAPPA2	down	DIXDC1	down		hsa-miR-3189-3p	up	AQP1	down	POLR2H	up
		SH3BP5	down	MIF	up		hsa-miR-3190-3p	up	CPSF1	up	RHPN2	up
		EEF1B2	down	CYTH2	up		hsa-miR-3198	up	CLIC3	up	NCOR1	down
		MLYCD	down	PTMA	up		hsa-miR-32-3p	up	CHCHD2	up	LLGL2	up
		SPDEF	up	SLC38A10	up		hsa-miR-3200-3p	up	TMEM98	down	GUK1	up
		ABHD12	up	C1R	down		hsa-miR-320e	up	AGO2	up	CACYBP	up
		CPSF2	up	DDX42	up		hsa-miR-323a-3p	down	KIF13A	down	SNRNP200	down
		CREBZF	up	DAZAP2	up		hsa-miR-324-3p	up	COL17A1	down	SIRT7	up
		RAB30	up	HGS	up		hsa-miR-328-3p	down	SMARCD2	up	SCARB2	down
		TPH1	up	PSMD13	up		hsa-miR-329-5p	down	MYO9B	up	POLE3	up
		ALDH1L1	down	INTS10	up		hsa-miR-330-5p	up	KCNK6	up	WASHC2C	up
		RNF213	up	SDHA	down		hsa-miR-337-3p	down	CEACAM5	up	LIMK1	up
		PIM3	up	IK	up		hsa-miR-337-5p	down	GPATCH1	down	KDM5B	down
		IGF2	down	MCFD2	down		hsa-miR-338-3p	up	LAGE3	up	HK1	up
		ARVCF	down	RPL8	up		hsa-miR-339-5p	up	ANXA4	up	IFT52	up
		RIOX1	up	C3	up		hsa-miR-340-5p	up	GHR	down	NIT2	up
		ACTR2	up	EHBP1	down		hsa-miR-345-5p	up	NEK10	down	ZFAND5	down
		HLA-DQB2	up	BMP2K	up		hsa-miR-34a-3p	up	RPL24	down	COA4	up
		AGRN	up	PRMT2	down		hsa-miR-34a-5p	up	UBD	up	TNIP1	up
		SPINT1	up	CBWD1	up		hsa-miR-3605-3p	down	PDZK1IP1	up	PFKM	up
		HELZ2	up	ANKRD28	up		hsa-miR-3610	up	UBE2C	up	TALDO1	down
		SVEP1	down	FLOT1	down		hsa-miR-3612	down	HSPA14	up	COPS5	up
		HDGF	up	PHC3	down		hsa-miR-3614-5p	up	KPNA3	up	ZC3H8	up
		SELENOT	up	MLPH	up		hsa-miR-363-5p	up	TXNIP	down	GPI	up
		CCN1	up	ZNF507	up		hsa-miR-3679-5p	up	GRN	up	RNF213	up
		PRKACB	up	RPL13A	down		hsa-miR-3680-3p	up	UHMK1	up	TNS1	down
		PIP5K1A	up	DAAM1	up		hsa-miR-369-5p	down	NACC1	up	VAMP3	down
		PLCB3	up	GSTZ1	up		hsa-miR-3691-5p	up	SLC48A1	down	NAXE	up
		Human_newGene_1029330	down	SRA1	up		hsa-miR-370-3p	down	DHCR7	up	PALLD	up
		CTSD	up	ATP5ME	up		hsa-miR-377-3p	down	ACTN4	up	TMEM141	up
		MUC5B	up	IQGAP1	down		hsa-miR-378d	up	CALCRL	down	RPL10	up
		FAM117A	down	PTOV1	down		hsa-miR-378f	up	ZDHHC20	up	SMAD1	up
		CACHD1	down	TMEM87A	up		hsa-miR-378g	up	CCDC97	down	ZC3H13	up
		HAGHL	up	SLTM	down		hsa-miR-381-3p	down	ARPC3	up	DNAJC11	up
		PLAAT3	down	SLC2A4RG	up		hsa-miR-383-5p	down	FN1	up	PCK2	up
		ZNF503	down	ADD3	up		hsa-miR-3911	up	STAT1	up	TET2	up
		CEP41	down	ECSIT	up		hsa-miR-3927-3p	up	GLS	up	FAM204A	down
		SAMSN1	up	CEP95	up		hsa-miR-3929	up	RNF126	up	MIF	up
		LMX1B	up	PSMD11	up		hsa-miR-421	up	SMC4	up	FTO	down
		SEC16A	up	GTF2H1	up		hsa-miR-425-3p	up	ZBTB16	down	PTMA	up
		RAB31	up	TRAK2	up		hsa-miR-425-5p	up	SIX2	up	PITPNB	down
		SERHL2	down	AAAS	down		hsa-miR-429	up	SDAD1	up	SULT1A1	up
		BRD3OS	up	RNF20	down		hsa-miR-4429	up	PEG3	down	QARS1	up
		PTGDS	down	CABIN1	down		hsa-miR-4435	up	FGD2	up	C1S	up
		PPP1R15B	up	TAPBP	up		hsa-miR-4442	up	KIF11	up	CYBA	down
		CEACAM6	up	MVD	up		hsa-miR-4446-3p	up	TACC2	up	HBB	down
		RSPO3	down	LETMD1	up		hsa-miR-4463	up	DEPDC1B	up	DAZAP2	up
		RHOBTB3	down	NCBP2	down		hsa-miR-4470	up	PTPRM	down	WSB1	up
		CBLB	down	UBXN1	down		hsa-miR-4478	up	FCGR2A	up	PRPF31	up
		ARPC1B	up	DDB1	up		hsa-miR-4485-5p	up	NUF2	up	DNAJB2	up
		FGFR3	up	CSKMT	up		hsa-miR-449a	up	GALNT3	up	EIF5B	down
		WNT4	up	ETFA	down		hsa-miR-449b-5p	up	IL1R1	up	MGLL	up
		PTN	down	RNF19A	down		hsa-miR-449c-5p	up	ARNTL2	up	RPL8	up
		HLA-DPB1	up	TGFB3	down		hsa-miR-4510	down	ARHGAP20	down	EEF1A1	up
		RGS19	up	TRIM29	down		hsa-miR-4516	up	MGMT	down	PAK2	up
		EIF3L	down	PDS5B	up		hsa-miR-451a	down	OGA	down	BMP2K	up
		DENND6A	up	SMARCE1	down		hsa-miR-452-5p	up	CCDC6	up	PRMT2	down
		RBMS3	down	ANP32A	down		hsa-miR-4524a-3p	down	CUL2	up	FLOT1	down
		SETBP1	down	KDELR2	up		hsa-miR-4526	up	FRA10AC1	down	PHC3	down
		KRT19	up	POLB	up		hsa-miR-454-3p	up	RGS2	up	GRAMD2B	down
		CCL4L2	up	PSIP1	down		hsa-miR-454-5p	up	VIM	down	RAB34	down
		IFI30	up	DBNL	down		hsa-miR-4660	up	VAMP2	down	ASPH	up
		MAPKAPK2	up	TAOK3	down		hsa-miR-4662a-5p	up	EN1	up	GSTZ1	up
		ECI1	up	UACA	down		hsa-miR-4664-5p	up	MAML2	down	POGZ	down
		IGSF10	down	ATXN10	down		hsa-miR-4671-3p	up	MARF1	down	MAP7D1	up
		INHBA	up	MTA3	up		hsa-miR-4686	up	DPP3	up	DNM2	up
		CCDC106	up	CTNND1	up		hsa-miR-4687-3p	up	HNRNPA1P48	down	ECSIT	up
		KIF22	up	MCC	down		hsa-miR-4689	up	CYC1	up	CEP95	up
		DEGS2	up	YBX3	up		hsa-miR-4707-5p	up	PER1	down	SGSM3	up
		KIF5B	up	CISD3	up		hsa-miR-4709-3p	up	PGAM1	up	COPG1	up
		SCGB1D2	up	KANK2	up		hsa-miR-4725-3p	up	FBXL3	down	HLA	up
		PMAIP1	up	ATP2A2	up		hsa-miR-4728-3p	down	SYNPO2	down	YARS1	up
		S100A6	down	NME2	up		hsa-miR-4741	up	DNAJB12	down	HSP90AA1	up
		LILRB5	down	ATP1A1	up		hsa-miR-4758-5p	up	ODC1	up	PALLD	up
		MFAP4	down	MYH9	up		hsa-miR-4763-3p	up	DNAJC11	up	AAAS	down
		GPNMB	down	SAFB2	down		hsa-miR-4779	up	CSTB	up	NFE2L3	up
		ARHGAP22	up	APP	up		hsa-miR-4780	down	G6PD	up	UBXN1	down
		RASAL3	up	STRADA	up		hsa-miR-4784	up	DHCR24	up	GPS2	down
		MAP2	down	BTG3	down		hsa-miR-483-3p	down	CPE	down	MPG	up
		H1-5	up	ZNF207	down		hsa-miR-485-3p	down	RPL34	down	MOK	up
		CPSF6	down	HLA	up		hsa-miR-485-5p	down	MET	up	HSPA9	down
		YWHAZ	up	OS9	down		hsa-miR-486-5p	down	TNS2	down	ANAPC5	up
		IGF1	down	PTP4A2	up		hsa-miR-488-3p	down	MYH14	up	ADD3	down
		SPINT2	up	ITPRID2	up		hsa-miR-500a-3p	up	PLIN3	up	ETFA	up
		POLE	up	FAM193A	down		hsa-miR-500a-5p	up	GLI2	down	ENO1	up
		CENPF	up	RPL30	up		hsa-miR-501-3p	up	LCK	up	KAT6B	up
		CBX3	up	KRT18	up		hsa-miR-502-3p	up	SEC62	down	MVD	up
		SLC9A3R1	up	GNAI2	up		hsa-miR-503-5p	up	SNRPN	down	ALCAM	up
		XAF1	up	LARS1	down		hsa-miR-505-3p	up	TGM2	up	RND3	down
		NCAPD2	up	PDZRN3	down		hsa-miR-506-3p	down	SMG5	up	SAT1	up
		ZNF217	up	CTNNA1	up		hsa-miR-508-3p	down	PSME4	up	DDB1	up
		NUDT5	up	PICALM	down		hsa-miR-509-3p	down	MDH2	up	ETFA	down
		SRSF6	up	SCFD1	up		hsa-miR-514a-3p	down	METTL26	up	TRIM29	down
		GPC3	down	HMGB1	up		hsa-miR-520h	down	SERPINH1	up	HINFP	up
		Human_newGene_1175516	down	HEXA	up		hsa-miR-542-5p	down	SCARA5	down	PARP1	up
		IRAK1	up	CASP4	down		hsa-miR-548ab	up	KATNAL1	down	COL1A1	up
		SPTBN1	down	MFN2	up		hsa-miR-548ae-5p	up	NAMPT	up	SMARCE1	down
		MYG1	down	SHISA5	down		hsa-miR-548az-5p	up	HPRT1	up	EMD	up
		OLR1	up	RBM5	down		hsa-miR-548b-3p	up	IMPDH1	up	FKBP9	up
		DAZAP2	up	RPL35	up		hsa-miR-548e-3p	up	PARP12	up	ANP32A	down
		CCN2	up	BRAT1	down		hsa-miR-548j-5p	up	DDX39A	up	CTDSP2	up
		IKBKE	up	SLC39A7	up		hsa-miR-548k	up	H2AC12	up	MAGED2	up
		PRKCI	up	PSMC4	up		hsa-miR-548t-5p	up	MLXIP	up	PSIP1	down
		PDIA4	up	IKBKB	down		hsa-miR-549a-3p	up	KHDRBS3	up	UACA	down
		Human_newGene_1715317	down	PCOLCE	down		hsa-miR-5697	up	SRPX	down	B4GALT7	up
		SCUBE2	up	C4A	up		hsa-miR-5699-3p	up	RPL4	down	FAAP20	up
		TAPBP	up	ETFB	down		hsa-miR-574-5p	up	SH3BGRL3	up	MTA3	up
		Human_newGene_391444	down	RBM25	down		hsa-miR-589-5p	up	SIRT3	down	DALRD3	up
		TFEC	up	RGS3	up		hsa-miR-590-3p	up	CTHRC1	up	IQGAP1	up
		WSB2	up	NDUFA5	down		hsa-miR-6125	up	EIF6	up	YBX3	up
		COL1A1	up	PTMA	up		hsa-miR-6134	down	APOD	down	SH3GLB2	up
		SERPING1	down	FN1	up		hsa-miR-628-5p	up	NFATC3	down	PRKAR1A	down
		H3C15	up	DDHD1	up		hsa-miR-629-5p	up	PRSS22	up	CISD3	up
		SULT1C4	down	RNF114	down		hsa-miR-642a-5p	down	MGP	down	NOL8	up
		DMD	down	NDUFA7	up		hsa-miR-642b-5p	down	PPP1R1A	down	CCZ1B	up
		KLF16	up	ARF1	up		hsa-miR-6507-5p	down	C2CD4A	up	E2F4	up
		KRAS	up	ARHGAP1	up		hsa-miR-6510-3p	down	CXCL9	up	CCT5	down
		OGN	down	REXO2	down		hsa-miR-6510-5p	down	ZNF622	down	ATP1A1	up
		Human_newGene_974252	down	RPL30	up		hsa-miR-660-5p	up	FBXO45	up	PSMC1	up
		IFIT3	up	RPL37A	down		hsa-miR-6716-3p	down	TAPT1	down	C3	down
		SMAP2	up	ID3	down		hsa-miR-6717-5p	down	CAPN5	down	MYH9	up
		CRIP2	up	RSL1D1	up		hsa-miR-6720-5p	up	PLAT	down	RPS11	down
		Human_newGene_1061087	down	NR4A1	up		hsa-miR-6736-5p	up	MIF	up	SMARCE1	down
		CFD	down	ZNHIT3	up		hsa-miR-6741-5p	up	EIF2AK1	up	CALR	down
		CXCR4	up	FOS	up		hsa-miR-6744-5p	up	CRTAP	down	ZNF207	down
		H3C3	up	RPL30	up		hsa-miR-6746-5p	up	SEPTIN10	down	OS9	down
		SCOC	up	PSMD11	up		hsa-miR-6761-5p	up	CCND2	down	TGM2	up
		ADCY1	up	BRD4	down		hsa-miR-6762-3p	up	TASOR2	up	AZGP1	up
		HSPA5	up	LDHA	down		hsa-miR-6764-5p	up	PLXNB2	up	KIDINS220	up
		PGM1	down	DCAF11	down		hsa-miR-6767-5p	up	RGMA	down	SERBP1	up
		DCN	down	TUG1	down		hsa-miR-6777-5p	up	ARHGAP27	up	ERI2	up
		RBBP7	up	DDX10	down		hsa-miR-6780a-5p	down	ETF1	up	MACROH2A1	up
		RAB8A	up	ANP32B	down		hsa-miR-6807-5p	up	ARPC1A	up	ITPRID2	up
		VGLL4	up	MAT2A	up		hsa-miR-6810-5p	up	LMNB1	up	PRCC	up
		ERBB3	up	DEAF1	up		hsa-miR-6811-5p	up	IL7R	up	RPL30	up
		SYT7	up	NGDN	down		hsa-miR-6821-5p	up	PPT1	up	CORO1C	down
		C2orf15	up	VRK3	down		hsa-miR-6847-5p	up	CAP1	up	MSN	up
		H3C14	up	EIF3G	up		hsa-miR-6850-5p	down	VEGFD	down	TCP1	up
		BCAM	up	POLR1D	down		hsa-miR-6883-3p	down	TGFBR1	up	NINJ1	down
		PIP5K1C	up	CRACR2B	up		hsa-miR-7-5p	up	ZNF710	up	UACA	up
		CBX7	down	WDFY1	up		hsa-miR-760	up	CCL22	up	OAZ2	up
		GAK	up	ACTG1	up		hsa-miR-767-5p	up	PLPP3	down	EIF3C	up
		AC000120.3	up	MED15	down		hsa-miR-7706	up	ALDH1B1	up	PDZRN3	down
		HSH2D	up	ARPC1B	up		hsa-miR-7851-3p	up	SH3BP5	down	PICALM	down
		TOMM7	down	IFI44L	up		hsa-miR-877-5p	up	DST	down	ATXN2	down
		H3C12	up	RNF40	up		hsa-miR-93-5p	up	ACTR3	up	MMAB	up
		SND1	down	EIF4A2	down		hsa-miR-939-5p	up	RCC1	up	FN3K	up
		KPNA2	up	KRR1	down		hsa-miR-941	up	UBE2L3	up	SRSF4	down
		MSR1	up	KANSL1	up		hsa-miR-96-5p	up	FREM1	down	LDHA	up
		RB1	up	STK19	up		hsa-miR-9985	up	MLYCD	down	SCFD1	up
		BIRC5	up	YWHAB	down		hsa-miR-99a-3p	down	AMD1	up	CREB3L1	up
		NDN	down	SELENOH	up		hsa-miR-99a-5p	down	PBX3	up	BOLA2B	up
		MEOX2	down	LPL	down				GNG11	down	MFN2	up
		TK1	up	HLA	up				TRAM1	up	ECRG4	down
		Human_newGene_569442	down	DDX5	up				Human_newGene_10384	down	MKNK2	down
		CHI3L1	down	SLA	up				RGS22	down	DNASE2	up
		ARMT1	up	HNRNPC	up				UACA	down	UBAP2L	down
		BCAS1	up	RGS3	down				CPSF2	up	SLC2A1	up
		PKD2	down	SNRPE	up				SS18L1	up	DPM2	up
		Human_newGene_398149	down	AP2A1	up				FKBP15	up	EHBP1	down
		REPS2	up	SUPT4H1	down				BGN	up	NKIRAS2	down
		SAMD9L	up	YY1AP1	down				CBX2	up	MYG1	down
		CTDP1	up	TRAF4	up				RAB30	down	PPP1R2	up
		MAGED2	up	TMA7	up				EXOC6B	down	TMEM134	up
		ATP6AP2	up	ODF2	up				RNF213	up	BRAT1	down
		OSGIN2	up	SRSF5	up				PXDC1	up	ZEB2	down
		MSI2	up	IKBKB	up				SLIT2	down	SLC39A7	up
		MYO1D	up	GLUL	up				CLCA2	up	NONO	up
		C1GALT1C1	up	APPL1	up				RPL9	down	VEGFA	up
		MFSD3	up	HDGF	up				ICAM1	up	PSMC4	up
		PRKCD	up	UBE2Z	down				KLHL13	down	PCOLCE	down
		TTYH3	up	TNFSF12	down				NDUFV1	down	GTF3A	down
		Human_newGene_526585	down	RTCB	down				H3C7	up	DCTN1	down
		GPATCH2	up	CUL3	down				ARVCF	down	GNB2	up
		MCCC1	down	RBMX2	up				MAP3K2	up	PNN	down
		TBX18	down	MX1	up				MRPS10	up	FARP1	down
		TRPS1	up	TMPO	down				FTSJ3	down	APOD	down
		Human_newGene_1381841	down	KIF22	up				KLHL20	down	DNAJA3	up
		THEMIS2	up	DGUOK	up				HTATIP2	up	PPP4C	up
		LGMN	down	GNL3	up				DDIT4	up	ARHGAP5	down
		ADIPOQ	down	AK5	down				ATAD3B	up	HECTD1	up
		Human_newGene_682030	up	LMO2	up				ACTR2	up	RASSF4	up
		BST2	up	SUMF2	down				AGRN	up	WAC	up
		EMP1	down	CHM	down				CYRIB	up	NDUFA5	down
		UBE2N	up	EPHB6	down				PSMA7	up	FN1	up
		HLA-C	up	SLTM	up				AURKB	up	GGCX	up
		ADRA2A	down	NCOR2	up				SPINT1	up	HCLS1	up
		HLA-A	up	JAK1	up				LLGL1	down	AZI2	up
		JMJD8	up	RNPC3	down				FARP1	up	MORC4	down
		WDR90	up	MAP2K3	up				WDR78	down	DECR1	down
		JADE2	up	TBCA	up				SPON2	down	NDUFA7	up
		C6orf141	up	PKM	down				HDGF	up	RPL9	down
		PDGFRL	down	EIF1B	up				CRYZL1	down	ARF1	up
		DCAF10	up	RALGDS	up				SELENOT	up	ARHGAP1	up
		MUCL1	down	RAB17	up				STMN1	up	RPL30	up
		ADCYAP1R1	down	AMZ2	down				ACVRL1	down	OGFOD1	up
		FBXO6	up	AC000120.3	up				CCN1	up	TUBE1	up
		HLA-F	up	PRRC2A	up				PIP5K1A	up	CMTM4	up
		ID1	down	RNF41	down				ZNF100	up	LASP1	up
		SLC44A4	up	DCXR	up				SEMA5A	down	ID3	down
		NDRG2	down	PPP2R5C	down				PLCB3	up	CEBPZ	down
		LHFPL6	down	SMIM20	up				TMEM79	up	RSL1D1	up
		CD160	up	TRAPPC1	up				FZD7	down	NR4A1	up
		SPCS3	up	DHPS	up				BCR	up	ATF2	up
		UBXN1	down	PHPT1	up				CALML3	down	ORC4	up
		SERPINA3	up	SYNE1	down				MT-ND5	up	HLA	up
		RPL11	down	FLNA	up				Human_newGene_1029330	down	PPP6R3	up
		BARX2	up	PMM1	down				ZC3H4	down	PARVG	up
		PLXNA4	down	PSMB9	up				Human_newGene_1580994	up	UBE2V1	up
		TRIB1	up	TPM4	up				NIN	up	ZNHIT3	up
		RLF	down	TPM4	up				CTSD	up	LRBA	down
		G0S2	down	MYSM1	down				MUC5B	up	UAP1	down
		FOLR2	down	RTCA	up				PGM3	up	SRSF3	up
		AHNAK	down	TBC1D31	down				LAMA3	down	PSMD11	up
		CELSR2	up	PTK2	up				P4HA1	up	CASC3	up
		SLC2A4RG	up	GBGT1	up				CACHD1	down	DDX10	down
		Human_newGene_308964	up	KNOP1	up				GANAB	up	PPIB	down
		COL11A1	up	RILPL1	down				PIK3AP1	up	HERPUD1	down
		Human_newGene_1519409	down	DRAP1	down				MAPKAP1	up	ABHD1	up
		CASP4	up	PAK1	up				GART	up	EHD1	up
		DENND1B	up	SRP19	up				CIT	up	TCEA2	up
		C1QTNF7	down	FBXO9	up				CYCS	up	WDFY1	up
		PARP1	up	VDAC2	up				IL17RD	down	PRPF38B	up
		MBOAT2	up	RACK1	up				MKNK2	up	PIGQ	up
		PAK6	down	KCTD2	down				RAB31	up	FPGS	up
		OAS3	up	ACTR10	up				AP5Z1	up	CENPF	up
		EPSTI1	up	SRSF5	up				LRFN5	down	ZNF583	down
		RAB11FIP1	up	SARAF	down				PARVA	down	SMARCC2	up
		ARHGEF25	down	EIF3J	up				CALCOCO2	down	CDK13	up
		DOP1B	up	RND3	down				CDO1	down	KHSRP	up
		H3C2	up	DPF2	up				IL6ST	down	PSMD3	up
		GBP4	up	EXOSC9	up				CCNA2	up	AOPEP	up
		MEX3D	up	SRSF5	down				SDC1	up	CORO1C	down
		GALNT6	up	DDX47	up				PTGDS	down	RFX5	up
		CNDP2	up	HSBP1L1	up				NUTF2	up	SNRPA	down
		ADIRF	down	HLA	up				BUB1	up	CEP104	up
		HOXA5	down	BMI1	up				Human_newGene_1320089	down	MBTPS1	up
		COTL1	up	RAB2A	up				BOC	down	SPTAN1	up
		MAPK8IP3	up	USP54	up				KRT81	up	STK19	up
		LDOC1	down	SAP30	up				KRT6A	up	SAT1	up
		METTL7A	down	RELA	down				TPD52L2	up	ACSL3	up
		TMEM132A	up	FAH	down				DNAJC5	up	TRIP6	up
		TCF7L2	down	SMG7	down				CEACAM6	up	RBBP7	up
		PPM1H	up	MRPL24	down				RSPO3	down	GTPBP4	up
		PDGFRA	down	SNX5	down				GOLIM4	down	HLA	up
		KRT18	up	ADD1	up				ARPC1B	up	CNDP2	down
		ETFB	down	SPART	down				ENAH	up	TMEM179B	up
		ARF1	up	ALDOA	up				NR3C1	down	SAP30BP	down
		C11orf96	up	CMSS1	up				PIBF1	down	RAB2A	down
		RAN	up	LAMB2	up				ABCA8	down	ITGA5	up
		IRF4	up	H3	up				KIF26A	down	LGALS1	up
		BHLHE40	up	SNRPB2	up				NOMO1	up	ZFYVE21	down
		VEZT	up	PPP4R1	down				H2AC11	up	GUK1	up
		CACNG8	down	ARHGAP35	down				MAML3	down	FAM149B1	up
		HSPA6	up	NCBP3	down				AAAS	down	HNRNPC	up
		TYMP	up	CD99	down				CCL8	up	SNRPE	up
		SAA1	down	NPM1	up				TRAF7	up	AP2A1	up
		AGR3	up	ACTB	down				RPL14	down	YY1AP1	down
		ANXA3	down	MCM4	up				PRR11	up	CUL4A	up
		RPL18	down	YWHAZ	up				MAZ	up	AP2M1	up
		GPX3	down	SEC61G	up				PTN	down	ODF2	up
		GNPTAB	up	RBPJ	down				CRIM1	down	GGNBP2	down
		H1-4	up	ADAM17	up				SNX1	down	NAA10	up
		SERPINE2	down	CREBBP	down				FLAD1	up	CLEC16A	up
		SLC30A8	up	SPP1	up				RIPK2	up	TMED9	up
		Human_newGene_1583043	down	IDH3A	down				SNX10	up	CHD4	up
		PDK4	down	CAND1	up				EIF3L	down	STAT3	down
		NPR3	down	XPO1	down				ELF4	up	FTH1	up
		GOLPH3	up	IP6K2	down				TNRC6C	down	EEF1D	up
		XAB2	down	CBWD5	up				ACKR2	up	KIF22	up
		ABHD2	up	RPS23	up				RBMS3	down	GLS	down
		FAM102A	up	EWSR1	down				SETBP1	down	SPTLC1	up
		Human_newGene_1617335	down	SRRM1	up				Human_newGene_202305	down	XAB2	up
		SYNGR2	up	LLGL1	down				KRT19	up	CANX	down
		CD3EAP	up	RPS8	up				ELAVL1	up	LMO2	up
		MRPS30	up	PSMD2	up				NAV3	down	WDHD1	up
		SDC2	down	COTL1	down				TIMM17A	up	COMMD1	down
		MT-CO2	up	NEIL1	up				SMS	up	SLTM	up
		PCDHGC3	down	NFKBIA	down				CCN3	up	SPCS1	down
		COL10A1	up	PRELID1	up				PDE5A	down	ATP5F1C	up
		SIGLEC10	down	OAS3	up				PRDM5	down	PABPC4	down
		PALD1	up	RBIS	down				IFI30	up	POSTN	down
		PRRT3	up	FBL	up				NKIRAS2	up	YWHAZ	up
		FLYWCH2	up	SGCE	up				MAPKAPK2	up	MAP2K3	up
		PAGR1	up	TWF1	down				ZNF598	up	GPBP1	down
		Human_newGene_11161	down	MRPL27	up				SPARCL1	down	TBCA	up
		Human_newGene_8065	up	HSP90AA1	down				IGSF10	down	ARL6IP1	up
		CXorf21	up	PMP22	up				INHBA	up	EIF1B	up
		CYP4X1	up	TNRC18	up				ZNF512	down	PLAUR	up
		PLIN1	down	POLR2C	down				EGLN3	up	RALGDS	up
		SFRP4	down	TPGS2	down				KIF22	up	MGAT5	up
		MGST1	down	PRRX1	down				VBP1	up	KCNAB2	up
		ZNF483	down	CCNL1	up				ESR1	down	SLC2A1	up
		WWP1	up	TSHZ1	down				KIF5B	up	TYMS	up
		KCNIP2	down	PSMC6	down				CAPN6	down	ARL8B	down
		MTRNR2L12	up	AC104452.1	up				FAM83A	up	EIF3J	up
		DDR1	up	BRMS1	down				MFAP4	down	PHB2	up
		CYB5R3	down	NOX4	up				Human_newGene_1541366	down	NAMPT	up
		IFI6	up	TALDO1	down				LDHD	down	HSPB1	up
		AHDC1	down	PDCD6	up				RASAL3	up	PEX19	up
		SGO1	up	KIAA0100	down				PREX2	down	PRRC1	down
		MMP2	down	MED13L	down				SRD5A3	up	CSRNP2	up
		MAL2	up	HMG20B	down				TACC1	down	PRRC2A	up
		ATG101	up	PTPN2	down				H1-5	up	SMYD3	up
		RPL29	down	RPL4	up				DIAPH1	up	TK1	up
		ARHGAP11A	up	HMGA1	up				AGFG1	up	ZFAND2A	down
		QSOX1	up	HDLBP	up				SPNS2	up	ILVBL	up
		PRELP	down	SCUBE2	up				PYCR1	up	FBXL5	up
		UTRN	down	PRELID1	up				YWHAZ	up	SMIM20	up
		PTPRJ	up	GRPEL1	down				TFAP2B	up	NANS	up
		HLA-DQA1	up	SMARCB1	down				FXYD1	down	RBM7	down
		Human_newGene_212499	down	VAPA	down				IGF1	down	SMARCE1	down
		H2AC18	up	APTX	up				SPINT2	up	FMR1	up
		APOBR	up	PABPC4	down				CDCP1	up	TNFRSF1A	down
		PRC1	up	ENY2	down				POLE	up	MYL6	up
		NUAK1	up	RAI14	up				GMIP	up	NBEAL2	up
		ZNF92	up						CENPF	up	TBC1D9B	up
		PLTP	down						CBX3	up	ADH1B	down
		RASA4	down						RDH10	up	RPL19	down
		ZNF316	up						AMIGO2	down	IFI27	up
		HLA-DRA	up						FGFR4	up	PSMB9	up
		LMOD1	down						PRKAR1A	down	TPM4	up
		DOK3	up						PSMB2	up	ACTN1	up
		MMP11	up						CIITA	up	EPRS1	down
		RPS6KB1	up						RAD23B	up	TXNDC5	down
		ESPN	up						ZNF687	up	LEMD2	up
		SEMA3F	up						ZNF217	up	CEP152	up
		DSG2	up						NUDT5	up	RPL26	up
		GIMAP7	down						RAP2A	up	ALKBH5	down
		SFRP1	down						GPC3	down	SFXN1	up
		RPS26	up						HILPDA	up	RALY	up
		TPRN	up						LCN2	up	NISCH	up
		GPD1	down						ABLIM3	down	CD44	up
		ASS1	down						MYH11	down	ARHGEF10	down
		CNTFR	down						IRAK1	up	PUM3	up
		PTPN1	up						CTSS	up	KNOP1	up
		CCDC117	up						SPTBN1	down	ADD1	down
		EVL	up						LMCD1	up	KMT5A	up
		CDK17	up						MYG1	down	DRAP1	down
		MCM3AP	up						PTK7	up	SRP19	up
		SELENOP	down						OLFML2A	down	LAMB1	up
		Human_newGene_81347	up						PSMD1	up	GNAS	up
		MAPK8IP2	up						TSHZ1	down	VDAC2	up
		H2AC17	up						SMCO4	up	ANKLE2	up
		JUN	down						HSPH1	up	FIBP	up
		RBM15B	up						KDM7A	up	SIVA1	up
		RPN2	up						RALA	up	WBP2	down
		HLA-DRB1	up						ODF2	up	HAUS8	up
		MCF2L	up						TXN	up	ATMIN	down
		FABP4	down						OLR1	up	PLXNC1	down
		WIPI1	up						RPS24	down	GLYATL1	up
		H2BC5	up						HES6	up	SH3YL1	up
		CLIC6	up						OLFML3	down	ARHGDIB	down
		PARP10	up						DAZAP2	up	CBX7	down
		TUBA1C	up						CIAO2A	up	RALGDS	down
		MUC1	up						GPR157	up	MAPKAPK5	up
		EARS2	up						SELENOS	up	P4HB	up
		DPF3	down						ASPM	up	EXOSC9	up
		SASH3	up						JADE1	down	EIF4G2	up
		MTRNR2L8	up						PPP1CB	up	GOSR1	down
		RHBDF2	up						C1orf122	up	FUS	up
		SDS	up						TACC3	up	TXNDC9	down
		ERO1A	up						PRKCI	up	HLA	up
		BLOC1S3	up						CENPN	up	NDUFS7	up
		COMP	up						RPL5	down	USP11	down
		LMNB2	up						PDIA4	up	PHACTR2	down
		ARHGEF11	up						FMO3	down	GSTP1	up
		PITX1	up						C14orf132	down	MTSS1	up
		DCHS1	down						PDXK	up	RELA	down
		C7	down						ISOC2	up	UCHL1	up
		ITIH5	down						NEK2	up	ARHGAP1	down
		VWA1	up						ZNF875	down	SMG7	down
		OLFML1	down						TFEC	up	SNX5	down
		DNAJC1	up						WSB2	up	SPART	down
		CA3	down						LRRC59	up	SELENOP	down
		HES4	up						COL1A1	up	CD81	up
		TPX2	up						THTPA	down	DDX23	down
		UROD	down						SERPING1	down	LGMN	down
		DPP9	up						SUMO3	up	NDUFS4	down
		GALNT10	up						S100A2	up	GRB2	down
		FBLN5	down						H3C15	up	UQCRQ	up
		E4F1	up						EVC	down	PILRB	up
		CHST9	down						SULT1C4	down	RELA	down
		IRX1	down						PLEKHA5	down	BHLHE40	down
		TPRG1	up						TFG	up	REXO2	up
		EXOC5	up						DMD	down	MRPS15	up
		PDLIM5	up						KIZ	down	NIN	up
		PHYHIP	down						SPTAN1	down	SPTAN1	down
		IGSF1	up						PTK6	up	MOCS1	down
		RSAD1	up						EEF1A2	up	PUF60	down
		GRIN3A	down						CHTF8	down	BABAM1	up
		H4C13	up						LAMB1	down	OS9	down
		STAC2	down						FLNB	up	SPP1	up
		G6PC3	up						PIK3CB	up	FOXP1	down
		DUSP1	up						PTPN13	down	CCDC6	up
		TFF1	up						CDS1	up	MACF1	up
		TFF3	up						OGN	down	MRPS11	up
		RGS1	up						SEC61B	up	MS4A7	up
		MX1	up						MPHOSPH8	down	IP6K2	down
		TRABD	up						EPM2AIP1	down	CBWD5	up
		YDJC	up						CALR	up	CCNG1	down
		FMNL3	up						NEK1	down	STX3	up
		C1S	down						PDE7B	down	SCFD1	down
		FAM91A1	up						SPATA7	down	SMYD3	up
		NR4A2	up						CDH1	up	PDZD11	up
		ABHD15	up						PLEKHA6	down	NSD1	up
		FMO2	down						SMAP2	up	SELENOT	down
		PSME2	up						CRIP2	up	WDR74	up
		SEC24D	up						LIMS1	up	PUM1	down
		SERPINA5	up						DLK1	down	PMPCB	up
		Human_newGene_1519646	up						NR2F2	down	ARPC5L	up
		S100A1	down						CXCR4	up	RPS8	up
		UBA5	up						NATD1	down	COTL1	down
		CD248	down						CTSF	down	PBX1	down
		CAPS	up						UNC119B	down	STAM2	up
		CYB561	up						H3C3	up	EFNA1	up
		ABHD14A-ACY1	up						TUBB3	up	IWS1	up
		GAPT	up						ALDOA	up	PRELID1	up
		CST1	up						DNMBP	down	APEH	up
		NAT1	up						LAMA2	down	ST6GALNAC4	up
		OAS2	up						SCOC	up	SH3D19	down
		PGK1	up						DLC1	down	OAS3	up
		Human_newGene_301324	down						HSPA5	up	TBRG4	up
		RFNG	up						DCN	down	TFAP2A	up
		BEST1	down						TPM4	up	FAM98C	down
		POLM	up						VGLL4	up	RPL10	up
		FOXA1	up						CIRBP	down	POLR2C	down
		ISG15	up						PCDH18	down	ARID1B	up
		NFKBIE	up						GLTP	up	EIF2A	up
		MED13L	up						NSD2	up	SCAMP2	up
		FAM13A	down						RAB5IF	up	SREBF1	up
		AC068580.4	up						HMGCS1	up	PRRX1	down
		UGCG	up						H2BC11	up	CNN3	down
		MTURN	down						SLC27A4	up	XPO7	down
		KIF20A	up						KLHDC7B	up	RPL7L1	up
		Human_newGene_1055922	down						Human_newGene_222369	down	CENPV	down
		FBL	down						H3C14	up	TSHZ1	down
		SERPINF1	down						SMAD5	down	PSMC6	down
		THBS1	up						ING4	down	TUBG1	up
		IFI27	up						STK26	up	S100A8	up
		STK11	up						PDP1	up	KDM5B	up
		PLEC	up						DYNC2H1	down	TRIO	down
		PTBP3	up						PIP5K1C	up	LCP2	up
		SH3BGRL	up						PPP1R14C	up	TMEM134	up
		ORAI2	up						LDB1	down	NOX4	up
		RNF19B	up						TRAPPC9	up	TALDO1	down
		ALOX15B	down						EGFLAM	down	PDCD6	up
		OGFR	up						H4C1	up	KIAA0100	down
		HLA-B	up						NUMA1	down	TTYH3	up
		TSPAN13	up						SH3BP4	up	MFN2	up
		RARRES2	down						GPI	up	HMG20B	down
		RHPN1	up						CBX7	down	ANTXR1	down
		ARF6	up						CCL2	up	WSB1	up
		VSTM2A	up						GAK	up	HMGA1	up
		ELL2	up						ITPR1	down	MRPL38	up
		NOB1	down						TC2N	up	COX6A1	up
		WLS	down						WDR34	up	PCMTD1	down
		SGK1	up						ALCAM	up	OS9	down
		H3-3A	up						HSH2D	up	PKP4	up
		MICAL2	up						H3C12	up	SYNGR2	up
		WWC3	up						PAPSS2	up	COL1A2	up
		NME3	up						KPNA2	up	PPIA	up
		LRP1	down						PIK3R5	up	VAPA	down
		ST14	up						NCCRP1	up	MEAF6	up
		GSN	down						CIB1	up	NDRG1	up
		NRIP1	up						SDC4	up
		MYBL2	up						SMARCA4	up
		RASA4B	down						SASH1	down
		PRKDC	up						UST	down
		SIK2	down						MSR1	up
		CD74	up						KRT7	up
		SERPINE1	up						HNRNPA1	down
		RNF44	up						RB1	up
		CXCL10	up						ESD	down
		GBP1	up						GUSB	up
		TNFAIP2	up						BIRC5	up
		AK5	down						NDN	down
		ELAPOR1	up						MEOX2	down
		CCL5	up						CTSC	up
		BUB1B	up						TK1	up
		CERS2	up						NAA50	up
		C16orf72	up						CEP162	down
		STIP1	up						ICA1	up
		F11R	up						ATF3	up
		IRF7	up						VPS37B	up
		TAGAP	up						TEAD2	up
		PCK1	down						MPHOSPH6	up
		CCDC80	down						GALNT16	down
		LAPTM5	up						GTF2F1	down
		ARHGDIB	up						GNL1	down
		OAS1	up						SAMD9L	up
		TPBG	up						RCC2	up
		SPI1	up						DACH1	down
		CHD1	up						ARL5A	up
		SERPINA1	up						LZTS1	down
		ZNF232	down						PTPRF	up
		PTMS	up						EZH1	down
		ADCY9	up						SLC34A2	up
		BASP1	up						POLR2K	up
		FBXL15	up						SLC11A1	up
		SIAH2	up						JPT1	up
		FRAS1	down						HNRNPDL	down
		TPD52	up						ATP6AP2	up
		CRIP1	up						CCNE2	up
		NR4A1	up						MYO1D	up
		RRAS	down						RPS4X	down
		TMEM8B	down						PRKCD	up
		Human_newGene_222595	up						TTYH3	up
		Human_newGene_1218999	down						RUSC2	down
		Human_newGene_1218998	down						TBX18	down
		NEBL	up						UBQLN4	up
		H3C11	up						ZC3H13	down
		GRK2	up						FBXL12	down
		FCGR3A	up						PSIP1	down
		TAT	down						ZNF714	up
		H2AC14	up						UGGT1	up
		IFI44L	up						PTHLH	down
		B4GALT2	up						TUBA4A	up
		PIP5K1B	up						NYNRIN	down
		COQ10B	up						YPEL3	down
		RGS7BP	down						TOMM5	up
		BTN3A2	down						PRPS2	up
		EGR3	up						TBC1D10B	up
		AARD	up						FRK	up
		PRXL2B	up						ADIPOQ	down
		SUZ12	up						Human_newGene_682030	up
		PRR5L	up						RAD23A	up
		TP53I13	up						ARPC5L	up
		STON1-GTF2A1L	down						RUFY2	down
		ORMDL3	down						COLGALT1	up
		CCL21	down						HSP90AB1	down
		NET1	up						AOC3	down
		LMTK3	up						LONRF2	down
		VOPP1	up						UBE2N	up
		MUC16	down						GRB2	up
		CD163	down						HLA-C	up
		Human_newGene_1519420	up						POLD1	up
		RAB40C	up						LRIG1	down
		STMN2	down						LIFR	down
		ABAT	up						HR	up
		SLC25A10	up						HLA-A	up
		DTX3L	up						PLEKHH2	down
		TNFSF10	up						AC093512.2	up
		Human_newGene_541402	down						HLTF	up
		IER3	up						CEP20	up
		RNF215	down						COL5A1	up
		HRH1	down						ANTXR1	down
		FAM199X	up						USP11	down
		LYPLA1	up						PDGFRL	down
		Human_newGene_1305329	down						MND1	up
		SLC16A3	up						CTSB	up
		CD36	down						STXBP2	up
		MALT1	up						DBNDD1	up
		MISP	up						SSH1	up
		CD46	up						ADCYAP1R1	down
		TMEM9	up						CCNG1	down
		TMOD1	down						FBXO6	up
		FILIP1L	up						C1orf21	down
		SERINC2	up						TMED9	up
		ACSS3	down						MARCO	up
		ACSM1	down						HLA-F	up
		TMEM30B	up						ATP1A1	up
		NDUFV3	up						SLC35E1	up
		PRKAB2	down						TP53BP2	up
		ITM2A	down						SYNM	down
		CLEC7A	up						ZBED4	up
		FAU	down						ARMCX1	down
		PPP1R11	up						SLC44A4	up
		Human_newGene_1061640	down						HSPA1A	up
		ATP1B1	up						PLA2G2A	up
		GFRA1	up						EDNRB	down
		WAS	up						LCP1	up
		SCRIB	up						MYD88	up
		RBPMS	down						AKIRIN1	up
		STK32A	down						MARCHF6	down
		NFKBIZ	up						GPRC5A	up
		YWHAH	up						NME1	up
		ATP6AP1	up						UBE2V1	up
		RBP1	down						NDRG2	down
		CTXN1	up						CYGB	down
		GALNT1	up						SRSF2	up
		SLC39A6	up						CMTM4	up
		DPH5	down						LHFPL6	down
		ALG12	down						PRKCZ	up
		EZR	up						PLEKHA4	down
		KRT15	down						GLYATL2	up
		PI4K2B	up						CDON	down
		BMPR1B	up						UBXN1	down
		NACA	down						RPL11	down
		GATA3	up						ALX4	down
		ITSN1	down						HSP90AA1	up
		FOXP4	up						SIM2	up
		CCS	down						PLXDC1	down
		IGFBP3	down						MAP3K7	up
		CDCA5	up						TRIB1	up
		RPS23	down						PKM	up
		CLEC3A	up						ATP6V1A	up
		H2AC13	up						SLC25A43	up
		ZFP36L1	up						SULT1A1	up
		KCNE4	up						G0S2	down
		SYNDIG1	up						LPGAT1	up
		GCOM1	down						PDGFA	down
		ZFP62	down						AHNAK	down
		C17orf58	up						GNB5	down
		COX4I1	down						RPL10A	down
		PI16	down						BCKDK	up
		HMGB3	up						DNASE2	up
		PARD6B	up						ADAM9	up
		H2BC15	up						FGF1	down
		NOD2	up						GREB1	down
		BIRC3	up						NRIP2	down
		BCL3	up						SLC2A4RG	up
		CEBPG	up						ATOX1	up
		AGR2	up						REST	down
		CSNK1G1	up						KDELR2	up
		SPECC1	up						COL11A1	up
		KRT8	up						ARID4A	down
		H3C10	up						NES	down
		TNS1	down						MAST4	down
		CFB	up						TSPYL2	down
		MARCHF9	up						USP6NL	up
		UBE2S	up						ESRP1	up
		CYBB	up						NDRG1	up
		RPN1	up						MCM2	up
		Human_newGene_787386	down						SBF1	up
		MT-CO1	up						LITAF	up
		TMEM243	down						PARP1	up
		STARD10	up						SLC25A32	up
		BBC3	up						THRA	down
		PTPRC	up						TFRC	up
		SULF2	up						S100B	down
		SLC52A2	up						LY6D	up
		ANTXR2	down						SMARCA2	down
		ELF3	up						ONECUT2	up
		FSTL1	down						E2F1	up
		RTL5	down						PAK6	down
		EPPK1	up						TCEAL5	down
		TAP1	up						MYO1E	up
		AMY2B	down						TCF4	down
		CERS6	up						ZBTB8OS	up
		ATP2A2	up						RPL36A	down
		GPRIN1	up						CRYBG3	down
		RHOB	up						EPSTI1	up
		HSPB6	down						SPART	down
		C1R	down						PAK4	up
		ARHGAP30	up						LTBP3	down
		UNC5C	down						GSPT1	up
		P2RY8	up						IDH2	up
		CFH	down						CYP4F22	down
		TRARG1	down						RPS27A	down
		H1-1	down						CCDC102B	down
		DES	down						IQANK1	up
		SPTBN4	up						DIO2	down
		SULF1	up						RAB11FIP1	up
		LUM	down						CNTLN	down
		RASSF10	up						NFE2L3	up
		IFI44	up						TUBB2A	up
		PREX1	up						TRIM47	up
		SCN7A	down						ARHGEF25	down
		METRN	up						GPR107	up
		SAA2	down						CA11	down
		CPD	up						ID3	up
		BTG2	up						DOP1B	up
		CRYAB	down						H3C2	up
		CSTA	up						MEX3D	up
		CBR3	down						ZNRF2	up
		MTRNR2L1	up						SDCBP2	up
		CYP1B1	down						GLI3	down
		ADH5	down						AFAP1L2	down
		FYB1	up						EFNA4	up
		IPPK	up						NOVA1	down
		TIMP2	down						ADIRF	down
		MTDH	up						ZNF721	down
		FBXO17	down						HOXA5	down
		PTP4A1	up						COTL1	up
		DBNL	up						ATP13A1	up
		XBP1	up						LDOC1	down
									SEPHS2	up
									METTL7A	down
									TMEM132A	up
									HIF1A	up
									COX5A	up
									ARFGEF3	up
									TCF7L2	down
									CREB3L1	up
									TMEM165	up
									PDGFRA	down
									CLOCK	up
									TRIM56	down
									DSP	up
									UBA6	up
									AFF3	down
									SLC7A1	up
									USP46	down
									NOP53	down
									HMOX1	up
									TEF	down
									WDR19	down
									C11orf96	up
									FPR3	up
									RAN	up
									PSMA6	up
									H4C12	up
									SLC25A39	up
									SDF2L1	up
									TRIB2	up
									EPCAM	up
									ASH1L	down
									TYMP	up
									GYG2	down
									KIAA0825	down
									STK40	up
									IMPA2	up
									SAA1	down
									CALU	up
									E2F2	up
									RPL18	down
									EXO1	up
									WARS1	up
									LDB2	down
									PFDN6	up
									KIF26B	up
									VAMP8	up
									RPL26	down
									RPS27	down
									RPL23A	down
									PLIN2	up
									CASP14	up
									BCL7B	up
									YKT6	up
									RAD21	up
									HADHA	down
									SORBS1	down
									GOLPH3	up
									ARHGEF1	up
									XAB2	down
									HGF	down
									MTFR1	up
									FAM102A	up
									PLK1	up
									YY1AP1	down
									RTCA	up
									H2BC10	up
									GRHL2	up
									SYNGR2	up
									LGALS3	down
									Human_newGene_45498	down
									DUSP10	up
									SDC2	down
									DNM2	up
									GAPDH	up
									ABCA10	down
									MT-CO2	up
									CYP2S1	up
									SIRT1	down
									FAM83D	up
									ATRX	down
									RPL3	down
									F2RL2	down
									COL10A1	up
									CCNB2	up
									SGCE	down
									FLYWCH2	up
									PAQR4	up
									ZNF33B	down
									LRRFIP1	up
									CXorf21	up
									AIF1L	up
									ALYREF	up
									FAM228B	down
									BSG	up
									PLIN1	down
									TCF7L1	down
									RAPGEF5	up
									LIF	up
									MCM10	up
									RPL7A	down
									STX6	up
									RNASEL	down
									ZNF483	down
									P4HB	up
									TES	up
									MYH10	down
									LYN	up
									KCNIP2	down
									MTRNR2L12	up
									IGF1R	down
									MTSS1	up
									TMEM45A	up
									MAP3K20	down
									FRZB	down
									FMOD	down
									SGO1	up
									YTHDC1	down
									TYMS	up
									MAL2	up
									ST6GAL1	up
									CLIC4	up
									LRATD2	up
									PHF3	down
									AC055839.2	down
									RPL29	down
									PABPC3	up
									ZMYND8	up
									CCDC170	down
									KMT5A	up
									CHPF	up
									ARHGAP11A	up
									CHPF2	up
									SYF2	down
									QSOX1	up
									RABL3	down
									UTRN	down
									SMOC2	down
									Human_newGene_212499	down
									H2AC18	up
									TACSTD2	up
									APOBR	up
									EIF4E3	down
									MAPK9	up
									PRC1	up
									MGAT4B	up
									IQGAP3	up
									PDS5B	down
									ZNF92	up
									ARHGEF16	up
									ZMIZ2	up
									USP31	up
									CXCL17	up
									ACTB	up
									MRPL12	up
									CREBRF	down
									DCBLD1	up
									HSF1	up
									PURA	down
									EID1	down
									MAPK13	up
									RPA3	up
									HLA-DRA	up
									KIF4A	up
									SESN3	down
									LMOD1	down
									STX3	up
									FLII	up
									SCYL2	up
									CKAP4	up
									RARG	down
									LAMTOR2	up
									MMP11	up
									CCNB1	up
									ALDH1A2	down
									ABL1	down
									MXRA7	down
									DSG2	up
									GTSE1	up
									MXI1	down
									BROX	up
									SFRP1	down
									GPD1	down
									SEMA6A	down
									ATP6V1G1	up
									PERP	up
									KANK2	down
									RASSF3	up
									CNTFR	down
									PRSS27	up
									TP53BP1	down
									MAD2L2	up
									TIPRL	up
									ASF1B	up
									ZNF423	down
									SELENOP	down
									PCDH1	up
									TMC5	up
									PUM1	down
									PKIG	down
									COL14A1	down
									NOP56	up
									RBP4	down
									H2AC17	up
									HASPIN	up
									GP2	up
									CLMP	down
									LTF	up
									KRT16	up
									KBTBD11-OT1	down
									STK39	down
									GLT8D2	down
									PI15	down
									PHF10	down
									ZNF654	down
									JCHAIN	down
									ADAM15	up
									FGF10	down
									RPN2	up
									HLA-DRB1	up
									CFL1	up
									MCF2L	up
									WIPI1	up
									ARFGAP3	up
									H2BC5	up
									RPL35A	down
									XPO6	up
									APEX2	up
									GSTM2	down
									CD24	up
									RBL1	up
									ABCB5	down
									RUNX1	up
									ANKRD35	down
									TUBA1C	up
									CYBRD1	down
									DDR2	down
									DNAJB1	up
									MUC1	up
									CD84	up
									GSTK1	down
									RPL23	down
									SNRPC	up
									EARS2	up
									HK2	up
									RHBDF2	up
									NUP205	up
									SDS	up
									FAM184A	down
									ATIC	up
									ERO1A	up
									GARS1	up
									COMP	up
									ZBTB20	down
									S100A16	up
									LURAP1	down
									LMNB2	up
									CYB5D2	down
									KLK1	down
									CAPZA2	up
									PITX1	up
									DCHS1	down
									STAT3	up
									C7	down
									EPB41L2	down
									ECM2	down
									PSMG3	up
									ACACB	down
									NR1D1	down
									CHMP4A	down
									ALDH1A1	down
									VWA1	up
									PRMT2	down
									OLFML1	down
									SGSM2	down
									SMIM26	down
									CA3	down
									TPX2	up
									RHOBTB2	down
									DLAT	up
									DIXDC1	down
									DOCK1	down
									RIT1	up
									DEPDC1	up
									HLF	down
									UROD	down
									DPP9	up
									AL135905.2	up
									GALNT10	up
									ABI2	down
									INF2	up
									FBLN5	down
									STK38L	up
									ITCH	up
									ARL6IP1	up
									IRX1	down
									LPL	down
									RBMX	down
									SMG6	down
									EXOC5	up
									ATAD1	down
									CDC34	up
									PARVG	up
									PFN1	up
									SMARCC2	down
									SPRY1	down
									AMOTL1	down
									XPC	down
									H4C13	up
									TCEAL7	down
									STRBP	up
									TNNT1	up
									DACT3	down
									STAT5B	down
									BICD2	up
									MX1	up
									MRPS15	up
									PPP4C	up
									SRPK1	up
									FBXL6	up
									PFKP	up
									MYO10	up
									FAM91A1	up
									PCNA	up
									PLCL2	down
									AP1B1	up
									NT5C	down
									NR4A2	up
									KNSTRN	up
									GBP5	up
									MBTD1	down
									RRM2	up
									FMO2	down
									C8orf88	down
									PSME2	up
									SEC24D	up
									PHLDA2	up
									FRS2	down
									PAMR1	down
									ITPR3	up
									MILR1	up
									RUNX1T1	down
									KCMF1	up
									CAPS	up
									DBP	down
									TCF3	up
									CTDSPL	down
									S100A8	up
									TPM3	up
									CYB561	up
									EFHD2	up
									RNF6	up
									ABHD14A-ACY1	up
									NEK6	up
									SPOCK2	up
									MPEG1	down
									CDC42SE1	up
									SALL2	down
									PPP1R14B	up
									OAS2	up
									PGK1	up
									HSPE1	up
									CCNG2	down
									KBTBD7	down
									CEP55	up
									MRPL37	up
									RAB3IL1	down
									FTH1	up
									TAGLN2	up
									AP001931.2	down
									STYX	up
									RPL13	down
									SNX6	up
									ISG15	up
									NFKBIE	up
									ENO1	up
									SPTSSB	up
									MEX3A	up
									ZSCAN12	down
									ADIPOR1	up
									PXDN	up
									OSTF1	up
									TNFAIP1	up
									TET1	down
									HERC1	down
									FAM13A	down
									NANOS1	up
									TNRC6B	down
									ADGRL3	down
									PROM2	up
									EXOSC4	up
									KIF20A	up
									SLC8A1	up
									ENO2	up
									C12orf57	down
									DNAJB6	up
									WDR86	down
									SPSB1	up
									STEAP4	up
									FBL	down
									MATN2	down
									NPLOC4	up
									THBS1	up
									NUSAP1	up
									SCAPER	down
									IRF8	up
									PTBP3	up
									RBM38	up
									FOXK2	up
									AURKA	up
									FOXM1	up
									KRT23	up
									SH2B2	up
									RNF19B	up
									ZDBF2	down
									ALOX15B	down
									ATP5MF	up
									HLA-B	up
									CAPZA1	up
									TPD52L1	up
									WDFY2	down
									ACVR2A	down
									ATAD3A	up
									TSPAN13	up
									RARRES2	down
									RHPN1	up
									ARF6	up
									ETV1	down
									FOSL1	up
									ELL2	up
									NDUFS4	down
									GTPBP4	up
									SGK1	up
									PKP3	up
									H3-3A	up
									AC244197.3	down
									EIF3A	down
									SAP30	up
									MAD2L1	up
									MICAL2	up
									BAZ2B	down
									WWC3	up
									PGR	down
									THRB	down
									PLAGL1	down
									ST14	up
									CDCA2	up
									SPIDR	down
									GSN	down
									MYBL2	up
									IFT122	down
									TBC1D2	up
									NANS	up
									KIF16B	down
									UBE2J1	up
									RCAN3	up
									TTK	up
									ATP6V0B	up
									AAGAB	up
									KIAA1671	up
									EHD4	up
									SNRPB	up
									GPRASP1	down
									MTHFD2	up
									TRIM14	up
									HPSE2	down
									FAM177A1	up
									CD74	up
									CDC25B	up
									NID1	down
									TSHZ2	down
									CEMIP	up
									SERPINE1	up
									CXCL10	up
									GBP1	up
									SBNO2	up
									SOCS3	up
									Human_newGene_1621377	down
									FAT4	down
									LAD1	up
									ZWINT	up
									OSR1	down
									CCL5	up
									BUB1B	up
									EIF4A2	down
									STIP1	up
									F11R	up
									LAPTM4B	up
									FNDC1	up
									EPN1	up
									LAPTM5	up
									PLXNA3	up
									AIP	down
									ARHGDIB	up
									SPI1	up
									BHLHE41	down
									LPAR1	down
									MB	up
									LACC1	up
									BASP1	up
									PLOD1	up
									PADI2	up
									CUEDC2	down
									PITPNM1	up
									COPG1	up
									KLF5	up
									PLOD2	up
									EPHB4	up
									ZNF765	up
									TPD52	up
									CKS2	up
									CRIP1	up
									NR4A1	up
									LOX	up
									TIMP3	down
									LMAN1	up
									SEC11C	up
									LIPH	up
									SSR1	up
									S100A11	up
									CNN1	down
									ANO1	down
									NEBL	up
									ABLIM1	down
									CLIP3	down
									DCLK1	down
									H3C11	up
									FBLN7	down
									GRK2	up
									FCGR3A	up
									PDGFRB	down
									YTHDF1	up
									FGL2	down
									NT5DC2	up
									TAT	down
									PATJ	up
									PDCD4	down
									H2AC14	up
									ITGB4	up
									IFI44L	up
									B4GALT2	up
									TONSL	up
									NSUN2	up
									NUS1	up
									DAAM2	down
									RPL15	down
									HCAR2	up
									SLC7A5	up
									ARHGAP10	down
									ADGRA2	down
									HGS	up
									JAM3	down
									AARD	up
									CCDC174	down
									DDX42	down
									EVI5	down
									GRAMD1A	up
									STON1-GTF2A1L	down
									USP16	up
									ZC3H6	down
									TJP1	down
									GSR	up
									RMND1	down
									HEBP2	up
									TLN1	down
									CCL21	down
									NET1	up
									PDZRN3	down
									DSC2	up
									PLEK	up
									CALCOCO1	down
									C1orf226	down
									PPIA	up
									VOPP1	up
									BZW2	up
									MMP9	up
									RUNX3	up
									SUPT6H	down
									PYGM	down
									SLC25A10	up
									CAMK1D	up
									IGFBP7	down
									N4BP2L2	down
									TMSB10	up
									DTX3L	up
									TNFSF10	up
									S100A9	up
									HMMR	up
									TGFBR3	down
									SYNE1	down
									TWISTNB	up
									GNPNAT1	up
									CDKN3	up
									IL2RB	up
									ST13	down
									LIMK1	up
									EIF4H	up
									MFHAS1	up
									WDR45B	up
									STARD13	down
									IER3	up
									ZNF853	down
									DUSP16	down
									LAMA4	down
									RPS14	down
									LYPLA1	up
									KAT6B	down
									SERTAD2	up
									DBX2	down
									SLC16A3	up
									RPL32	down
									ZBTB22	down
									IRF6	up
									FTO	down
									H2AC20	down
									TMEM123	up
									PFKM	down
									VASP	up
									ELP2	down
									C12orf49	up
									H2AC16	up
									TMOD1	down
									KIFC1	up
									SERINC2	up
									ACSS3	down
									CLDN3	up
									CAPN2	up
									EBNA1BP2	up
									ITM2A	down
									CLEC7A	up
									FAU	down
									VAC14	up
									IRS2	down
									PPP1R11	up
									STT3B	up
									POLI	down
									ATP1B1	up
									H2BC7	up
									ATP5F1C	up
									YARS1	up
									ZC3HAV1	up
									EBF1	down
									USP18	up
									SAPCD2	up
									Human_newGene_378112	down
									SCRIB	up
									RBPMS	down
									FOXJ2	down
									YBX1	up
									MSANTD3	up
									SPRY2	down
									ITM2B	down
									PAK3	down
									NINL	down
									OPN3	up
									DHTKD1	up
									PENK	down
									BAZ1A	up
									TWF1	up
									AIMP2	up
									PGAP6	up
									NFKBIZ	up
									SAT1	up
									YWHAH	up
									SBK1	up
									ATP6AP1	up
									POLR2A	down
									H2AC6	down
									SERINC1	down
									UHRF1BP1	up
									RBP1	down
									ORC6	up
									DNAJB11	up
									CTXN1	up
									GALNT1	up
									KIF21A	up
									NRXN2	down
									PER3	down
									CASC3	down
									PSMD3	up
									DPH5	down
									ALG12	down
									EZR	up
									NBPF1	down
									KRT15	down
									BOD1L1	down
									PI4K2B	up
									NACA	down
									CDC20	up
									REEP5	down
									AC004922.1	down
									GOLM1	up
									DCDC2	down
									FTL	up
									FOXP4	up
									H2BC3	up
									PAICS	up
									CDC6	up
									TBC1D1	up
									CDCA5	up
									RPS23	down
									DAP	up
									NPR1	down
									FAM111B	up
									RELN	down
									TPI1	up
									CAVIN2	down
									H2AC13	up
									MYBL1	up
									CENPE	up
									PROX1	down
									H2BC17	up
									LCP2	up
									KIF2C	up
									EPB41L1	down
									RSL24D1	down
									MMP16	down
									PFDN5	down
									ZFP62	down
									ECT2	up
									EPS8L2	up
									B3GNT3	up
									S100P	up
									HMGB3	up
									RHEB	up
									Human_newGene_533735	down
									NOD2	up
									TBC1D2B	down
									SPHK1	up
									BNIP3	up
									NPM1	down
									SPATA6	down
									CTNNBIP1	up
									BIRC3	up
									LARP7	down
									DENND2A	down
									NECTIN4	up
									BCL3	up
									CEBPG	up
									FAM174C	up
									AHR	up
									CDKN1C	down
									TMEM14C	down
									SPECC1	up
									KRT8	up
									NIBAN2	up
									H3C10	up
									ZNF737	up
									UCHL5	up
									CENPU	up
									ZNF302	down
									COQ8A	down
									TNS1	down
									TTC7A	up
									LARP4B	up
									ZSWIM7	down
									JMY	down
									ZNF367	up
									MYO6	up
									MOB3B	down
									ST3GAL1	up
									NMI	up
									GATAD2A	up
									Human_newGene_1516009	down
									UBE2S	up
									ADD3	down
									CHCHD10	down
									CYBB	up
									ALG11	down
									STAT6	down
									RPN1	up
									MT-CO1	up
									PNP	up
									PAX9	up
									RPS6KA1	up
									SRPRB	up
									PTPRC	up
									CCT5	up
									SLC52A2	up
									ANTXR2	down
									ELF3	up
									KIAA1522	up
									WASHC2C	down
									PABPC1	up
									GGCT	up
									CC2D2A	down
									CCT6A	up
									LAMA5	up
									ADRM1	up
									MYO5B	up
									ZNF516	down
									RNF113A	down
									SAFB	down
									TAP1	up
									PCM1	down
									AMY2B	down
									CERS6	up
									UBE2T	up
									ATP2A2	up
									GPRIN1	up
									MRPL42	up
									TSC1	down
									PDIA6	up
									HSPB6	down
									B3GNT7	up
									ACBD3	up
									BEX3	down
									UCP2	up
									PEAK1	down
									LLGL2	up
									FAXDC2	down
									GSTM5	down
									GSTM3	down
									AKT1	up
									ARHGAP30	up
									ATAD2	up
									H4C11	up
									MDC1	up
									Human_newGene_198545	up
									SBF2	down
									ELOVL5	down
									LSR	up
									MSN	up
									ZNF90	up
									LTBP4	down
									VASN	up
									TRARG1	down
									CORO2A	up
									RPS10	down
									MOCS1	down
									SELPLG	up
									IMPDH2	down
									SH3D19	down
									ANGPTL1	down
									KNOP1	up
									WDR1	up
									GTF2IRD1	up
									OTUD6B	up
									MAP1A	down
									NBPF12	down
									LDLR	up
									SEZ6L2	up
									TUBB4B	up
									DDAH2	down
									CSF2RB	up
									STC2	down
									PTPN12	up
									POR	up
									AMOT	down
									C6orf89	down
									MKI67	up
									LBP	up
									EZH2	up
									TMC6	up
									SULF1	up
									SDCBP	up
									LUM	down
									PDK1	up
									RECQL4	up
									TNFRSF12A	up
									CDC45	up
									YES1	up
									GDE1	up
									SCN7A	down
									METRN	up
									SLC2A1	up
									LDHA	up
									RGS5	down
									BAX	up
									TCEA1	up
									CPD	up
									GNG2	down
									GIPC1	up
									LETMD1	down
									DENND5B	down
									PRRG4	up
									LRP6	down
									AK2	up
									ADH5	down
									FYB1	up
									PAK2	up
									LARP6	down
									TIMP2	down
									CXADR	up
									PRPF38A	down
									MTDH	up
									FBXO17	down
									IFIT5	down
									ATP2A3	up
									GTF2IRD2	down
									MTHFD1L	up
									KRT80	up
									KIF14	up
									H2AC8	up
									CXCL8	up
									DBNL	up
									GPAM	down
									S100A14	up
