# Supplementary material for: RNA atlas and competing endogenous RNA regulation in tissue-derived exosomes from luminal B and triple-negative breast cancer patients
Source: Front Oncol. 2023 Jul 7;13:1113115. doi: 10.3389/fonc.2023.1113115 (PMC10361514; doi:10.3389/fonc.2023.1113115)
Supplement: Supplementary file 5 [file Table_2.xls]

## Sheet: Sheet1
mircroRNA		mRNA		LinRNA
hsa-miR-10396a-3p		CALML5		MSTRG.91521.1
hsa-miR-10396b-3p		MAB21L1		MSTRG.1264838.2
hsa-miR-10396b-5p		ADH1B		MSTRG.662712.9
hsa-miR-1179		HLA-DPA1		MSTRG.1293794.213
hsa-miR-1250-5p		NR2F1		MSTRG.1530398.2
hsa-miR-1268a		HMGA1		MSTRG.91515.6
hsa-miR-1268b		NUP210		MSTRG.792294.19
hsa-miR-1285-5p		GNA13		MSTRG.1365960.30
hsa-miR-1303		PRELID3B		MSTRG.998404.1
hsa-miR-1306-5p		SOD3		MSTRG.2083579.1
hsa-miR-142-5p		PPP6R1		MSTRG.1007045.2
hsa-miR-155-5p		MCM4		COL1A2
hsa-miR-181a-3p		DPT		SLTM
hsa-miR-184		TOP2A		OAZ1
hsa-miR-200a-5p		NPNT		TMEM205
hsa-miR-200c-5p		DUSP3		OAZ1
hsa-miR-21-3p		MPP6		PNPLA2
hsa-miR-21-5p		RPS20		RPL32
hsa-miR-210-3p		SREBF1		ALDOA
hsa-miR-27a-5p		POFUT2		SORBS3
hsa-miR-3065-3p		CSRNP1		LONP1
hsa-miR-3065-5p		UBB		LIMK1
hsa-miR-3117-3p		SVIP		ZFAND5
hsa-miR-328-3p		EIF2D		PFKM
hsa-miR-338-3p		RABL6		VAMP3
hsa-miR-3605-3p		CXCL12		NAXE
hsa-miR-3612		FOSL2		MIF
hsa-miR-3614-5p		MYO9B		PTMA
hsa-miR-425-5p		KCNK6		DAZAP2
hsa-miR-429		GPATCH1		RPL8
hsa-miR-4516		RPL24		BMP2K
hsa-miR-4687-3p		TXNIP		PRMT2
hsa-miR-4728-3p		GRN		FLOT1
hsa-miR-4741		UHMK1		PHC3
hsa-miR-4758-5p		NACC1		GSTZ1
hsa-miR-483-3p		FN1		ECSIT
hsa-miR-486-5p		STAT1		CEP95
hsa-miR-506-3p		RNF126		AAAS
hsa-miR-508-3p		VIM		MVD
hsa-miR-509-3p		VAMP2		DDB1
hsa-miR-514a-3p		HNRNPA1P48		ETFA
hsa-miR-520h		TNS2		TRIM29
hsa-miR-548j-5p		PLIN3		SMARCE1
hsa-miR-6507-5p		LCK		ANP32A
hsa-miR-6762-3p		SNRPN		PSIP1
hsa-miR-7-5p		TGM2		UACA
hsa-miR-760		IMPDH1		MTA3
hsa-miR-7851-3p		PARP12		YBX3
		SRPX		CISD3
		CTHRC1		ATP1A1
		APOD		MYH9
		PPP1R1A		ZNF207
		CXCL9		OS9
		CRTAP		ITPRID2
		TASOR2		RPL30
		ARHGAP27		PDZRN3
		IL7R		PICALM
		PPT1		SCFD1
		PLPP3		MFN2
		ALDH1B1		BRAT1
		SH3BP5		SLC39A7
		MLYCD		PSMC4
		CPSF2		PCOLCE
		RAB30		NDUFA5
		RNF213		FN1
		ARVCF		NDUFA7
		ACTR2		ARF1
		AGRN		ARHGAP1
		SPINT1		RPL30
		HDGF		ID3
		SELENOT		RSL1D1
		CCN1		NR4A1
		PIP5K1A		ZNHIT3
		PLCB3		PSMD11
		Human_newGene_1029330		DDX10
		CTSD		STK19
		MUC5B		HLA
		CACHD1		HNRNPC
		RAB31		SNRPE
		PTGDS		AP2A1
		CEACAM6		ODF2
		RSPO3		KIF22
		ARPC1B		LMO2
		PTN		SLTM
		EIF3L		MAP2K3
		RBMS3		TBCA
		SETBP1		EIF1B
		KRT19		RALGDS
		IFI30		PRRC2A
		MAPKAPK2		SMIM20
		IGSF10		PSMB9
		INHBA		TPM4
		KIF22		KNOP1
		KIF5B		DRAP1
		MFAP4		SRP19
		RASAL3		VDAC2
		H1-5		EXOSC9
		YWHAZ		HLA
		IGF1		RELA
		SPINT2		SMG7
		POLE		SNX5
		CENPF		SPART
		CBX3		SPP1
		ZNF217		IP6K2
		NUDT5		CBWD5
		GPC3		RPS8
		IRAK1		COTL1
		SPTBN1		PRELID1
		MYG1		OAS3
		OLR1		POLR2C
		DAZAP2		PRRX1
		PRKCI		TSHZ1
		PDIA4		PSMC6
		TFEC		NOX4
		WSB2		TALDO1
		COL1A1		PDCD6
		SERPING1		KIAA0100
		H3C15		HMG20B
		SULT1C4		HMGA1
		DMD		VAPA
		OGN
		SMAP2
		CRIP2
		CXCR4
		H3C3
		SCOC
		HSPA5
		DCN
		VGLL4
		H3C14
		PIP5K1C
		CBX7
		GAK
		HSH2D
		H3C12
		KPNA2
		MSR1
		RB1
		BIRC5
		NDN
		MEOX2
		TK1
		SAMD9L
		ATP6AP2
		MYO1D
		PRKCD
		TTYH3
		TBX18
		ADIPOQ
		Human_newGene_682030
		UBE2N
		HLA-C
		HLA-A
		PDGFRL
		ADCYAP1R1
		FBXO6
		HLA-F
		SLC44A4
		NDRG2
		LHFPL6
		UBXN1
		RPL11
		TRIB1
		G0S2
		AHNAK
		SLC2A4RG
		COL11A1
		PARP1
		PAK6
		EPSTI1
		RAB11FIP1
		ARHGEF25
		DOP1B
		H3C2
		MEX3D
		ADIRF
		HOXA5
		COTL1
		LDOC1
		METTL7A
		TMEM132A
		TCF7L2
		PDGFRA
		C11orf96
		RAN
		TYMP
		SAA1
		RPL18
		GOLPH3
		XAB2
		FAM102A
		SYNGR2
		SDC2
		MT-CO2
		COL10A1
		FLYWCH2
		CXorf21
		PLIN1
		ZNF483
		KCNIP2
		MTRNR2L12
		SGO1
		MAL2
		RPL29
		ARHGAP11A
		QSOX1
		UTRN
		Human_newGene_212499
		H2AC18
		APOBR
		PRC1
		ZNF92
		HLA-DRA
		LMOD1
		MMP11
		DSG2
		SFRP1
		GPD1
		CNTFR
		SELENOP
		H2AC17
		RPN2
		HLA-DRB1
		MCF2L
		WIPI1
		H2BC5
		TUBA1C
		MUC1
		EARS2
		RHBDF2
		SDS
		ERO1A
		COMP
		LMNB2
		PITX1
		DCHS1
		C7
		VWA1
		OLFML1
		CA3
		TPX2
		UROD
		DPP9
		GALNT10
		FBLN5
		IRX1
		EXOC5
		H4C13
		MX1
		FAM91A1
		NR4A2
		FMO2
		PSME2
		SEC24D
		CAPS
		CYB561
		ABHD14A-ACY1
		OAS2
		PGK1
		ISG15
		NFKBIE
		FAM13A
		KIF20A
		FBL
		THBS1
		PTBP3
		RNF19B
		ALOX15B
		HLA-B
		TSPAN13
		RARRES2
		RHPN1
		ARF6
		ELL2
		SGK1
		H3-3A
		MICAL2
		WWC3
		ST14
		GSN
		MYBL2
		CD74
		SERPINE1
		CXCL10
		GBP1
		CCL5
		BUB1B
		STIP1
		F11R
		LAPTM5
		ARHGDIB
		SPI1
		BASP1
		TPD52
		CRIP1
		NR4A1
		NEBL
		H3C11
		GRK2
		FCGR3A
		TAT
		H2AC14
		IFI44L
		B4GALT2
		AARD
		STON1-GTF2A1L
		CCL21
		NET1
		VOPP1
		SLC25A10
		DTX3L
		TNFSF10
		IER3
		LYPLA1
		SLC16A3
		TMOD1
		SERINC2
		ACSS3
		ITM2A
		CLEC7A
		FAU
		PPP1R11
		ATP1B1
		SCRIB
		RBPMS
		NFKBIZ
		YWHAH
		ATP6AP1
		RBP1
		CTXN1
		GALNT1
		DPH5
		ALG12
		EZR
		KRT15
		PI4K2B
		NACA
		FOXP4
		CDCA5
		RPS23
		H2AC13
		ZFP62
		HMGB3
		NOD2
		BIRC3
		BCL3
		CEBPG
		SPECC1
		KRT8
		H3C10
		TNS1
		UBE2S
		CYBB
		RPN1
		MT-CO1
		PTPRC
		SLC52A2
		ANTXR2
		ELF3
		TAP1
		AMY2B
		CERS6
		ATP2A2
		GPRIN1
		HSPB6
		ARHGAP30
		TRARG1
		SULF1
		LUM
		SCN7A
		METRN
		CPD
		ADH5
		FYB1
		TIMP2
		MTDH
		FBXO17
		DBNL
